# Supplementary material for: A European interlaboratory trial to evaluate the performance of different PCR methods for Mycoplasma bovis diagnosis
Source: BMC Vet Res. 2019 Mar 12;15:86. doi: 10.1186/s12917-019-1819-7 (PMC6417145; doi:10.1186/s12917-019-1819-7)
Supplement: Supplementary file 1 — Raw data to Figs. 1, 2 and 3 are provided in Additional file 1. (XLSX 29 kb) [file 12917_2019_1819_MOESM1_ESM.xlsx]

## Sheet: Raw data Figure 1
Raw data to Figure 1
Name	Real-time PCRs (Ct-values)																						End-Point PCR							PCR / DGGE
	polC (MPBO)			polC (MPBO)			oppD			oppD			uvrC			oppD				16S			polC			uvrC
	Lab 1	Lab 1	Lab 1	Lab 2	Lab 2	Lab 2	Lab 3	Lab 3	Lab 3	Lab 4	Lab 4	Lab 4	Lab 4	Lab 4	Lab 4	Lab 5	Lab 5	Lab 5	Lab 5	Lab 6	Lab 6	Lab 6	Lab 1	Lab 1	Lab 1	Lab 2	Lab 2	Lab 2	Lab 2	Lab 2
	Dil. 1/10	Dil. 1/10	Pure	Dil. 1/10	Dil. 1/10	Pure	Dil. 1/10	Dil. 1/10	Pure	Dil. 1/10	Dil. 1/10	Pure	Dil. 1/10	Dil. 1/10	Pure	Dil. 1/10	Dil. 1/10	Pure	Pure	Dil. 1/10	Dil. 1/10	Pure	Dil. 1/10	Dil. 1/10	Pure	Dil. 1/10	Dil. 1/10	Dil. 1/10	Pure	Pure
Mycoplasma bovis F8065	17.19	16.96	13.49	18.43	18.24	13.67	37.98	15.72	12.51	15.52	15.54	12.65	15.38	15.93	13.4	17.042	16.972	13.869	14.013	13.21	13.16	9.56	+	+	+	+	+	+	+	M. bovis
Mycoplasma bovis F8127	16.88	16.89	13.38	18.46	18.1	13.64	15.55	15.8	12.43	15.64	15.67	12.72	16.46	15.91	13.43	17.2	17.005	13.842	13.803	13.08	13.12	9.64	+	+	+	+	+	+	+	M. bovis
Mycoplasma bovis F8428	17.02	17.2	13.72	19.19	18.7	14.7	15.74	16.19	12.74	16.02	16.15	12.52	15.94	17.15	13.57	17.468	17.264	14.079	14.096	13.43	13.57	10.07	+	+	+	+	+	-	+	M. bovis
Mycoplasma bovis F8619	17.06	17.14	13.61	18.58	18.24	14.4	16.1	16.25	12.78	16	16.17	12.5	16.13	16.12	13.56	17.507	17.266	14.035	14.006	13.15	13.39	9.82	+	+	+	+	+	+	+	M. bovis
Mycoplasma bovis L11480	17.08	16.91	13.64	18.53	18.2	14.78	15.78	15.54	12.46	15.67	15.85	12.41	16.35	16.23	12.35	17.265	17.017	13.841	13.764	13.12	13.33	9.63	+	+	+	+	-	-	+	M. bovis
Mycoplasma bovis L15711	17.29	17.17	13.67	18.89	18.5	14.45	15.92	15.83	12.64	15.69	15.91	12.76	16.41	16.09	13.79	17.423	17.191	13.979	13.848	13.41	13.47	9.81	+	+	+	+	+	+	+	M. bovis
Mycoplasma bovis L8905	16.93	16.95	13.46	19.18	18.47	14.84	15.79	15.65	12.75	15.78	16.15	12.37	15.47	14.62	12.07	17.322	17.038	13.973	13.926	14.15	14.23	11.11	+	+	+	+	-	+	+	M. bovis
Acholeplasma laidlawii PG43	-	-	37.73	-	-	38.81	-	37.37	-	-	-	-	-	-	39.83	-	-	-	-	36.63	-	-	-	-	-	-	-	-	-	A. laidlawii
Mycoplasma agalactiae 5632	-	-	-	-	-	-	-	-	36.86	-	-	-	-	-	-	-	-	-	-	19.57	19.95	15.58	-	-	-	-	-	-	-	M. agalactiae
Mycoplasma alkalescens PG51	-	-	38.05	-	-	-	-	-	-	-	-	-	-	38.03	-	-	-	-	-	-	-	38.26	-	-	-	-	-	-	-	M. alkalescens
Mycoplasma arginini F9238	-	-	-	-	-	39.05	37.51	-	-	-	-	-	-	-	39.71	-	-	-	-	-	-	-	-	-	-	-	-	-	-	M. arginini
Mycoplasma bovigenitalium PG11	-	-	-	40.97	-	38.53	-	-	37.78	39.66	38.25	35.94	-	38	39.7	-	-	37.758	36.904	-	-	36.33	-	-	-	-	-	-	-	M. bovigenitalium
Mycoplasma bovirhinis F11020	-	-	-	-	-	-	-	-	-	-	-	-	-	-	-	-	-	-	-	-	-	-	-	-	-	-	-	-	-	M. bovirhinis
Mycoplasma canadense 175C	-	-	40	-	-	-	-	-	39.86	-	-	-	-	-	-	-	-	39.372	-	-	-	30.69	-	-	-	-	-	-	-	M. canadense
Mycoplasma canis TS	-	-	-	-	-	-	-	-	-	-	-	-	-	-	-	-	-	-	-	-	-	-	-	-	-	-	-	-	-	M. canis
Mycoplasma dispar	-	-	36.97	-	-	39.66	36.99	-	-	37.94	-	-	-	-	-	-	-	-	39.325	-	-	-	-	-	-	-	-	-	-	M. dispar
Ureaplasma diversum	37.71	38.83	37.42	39.49	-	-	-	36.89	36.79	-	-	35.22	-	-	-	39.062	38.552	36.197	38.383	36.91	37.89	40	-	-	-	-	-	-	-	U. diversum
Wisselink et al. A European interlaboratory trial to evaluate the performance of different PCR methods for Mycoplasma bovis diagnosis

## Sheet: Raw data Figure 2
Raw data to Figure 2
Dilution serie M. bovis	Culture		Real-time PCRs (Ct-values)																End-Point PCR				PCR / DGGE
log 10 CFU/ml			polC (MPBO)		polC (MPBO)		oppD		polC (MPBO)		oppD		uvrC		oppD		16S		polC		uvrC
	Lab 1	Lab 4	Lab 1	Lab 1	Lab 2	Lab 2	Lab 3	Lab 3	Lab 4	Lab 4	Lab 4	Lab 4	Lab 4	Lab 4	Lab 5	Lab 5	Lab 6	Lab 6	Lab 1	Lab 1	Lab 2	Lab 2	Lab 2	Lab 2
7	+	+	26.14	25.88	23.56	24.78	23.5	23.7	24.53	23.78	22.4	21.82	24.77	24.5	23.535	23.614	18.94	19.52	+	+	+	+	+	+
6	+	+	26.51	26.32	27.19	28.5	25.6	26.02	26.1	25.39	24.08	23.32	26.2	25.98	26.728	26.71	22.09	22.74	+	+	+	+	+	+
5	+	+	29.65	29.7	30.75	31.92	28.7	28.8	29.52	28.85	27.5	26.76	30.17	30.01	30.206	30.178	25.41	26.15	+	+	-	-	+-	+-
4	+	+	33.52	32.96	33.77	34.21	32.7	32.8	33.22	32.45	30.57	30.2	33.81	32.99	33.488	33.252	29.14	29.59	+	+	-	-	-	-
3	+	+	35.96	36.1	37.4	37.46	35.6	34.8	36.1	35.08	33.3	32.85	37.74	37.63	38.416	38.338	32.58	33.2	+	+	-	-	-	-
2	+	+	37.32	37.98	39.49	36.46	37.2	36.8	-	-	-	36.55	-	-	-	-	32.26	33.53	-	-	-	-	-	-
1	-	-	-	38.24	-	39.39	-	-	-	-	-	-	-	39.27	-	-	37.25	38.93	-	-	-	-	-	-
Wisselink et al. A European interlaboratory trial to evaluate the performance of different PCR methods for Mycoplasma bovis diagnosis

## Sheet: Raw data Figure 3
Raw data to Figure 3
BALF No	Culture		Real-time PCRs (Ct-values)																End-Point PCR				PCR / DGGE
			polC (MPBO)		polC (MPBO)		oppD		polC (MPBO)		oppD		uvrC		oppD		16S		polC		uvrC
	Lab 1	Lab 4	Lab 1	Lab 1	Lab 2	Lab 2	Lab 3	Lab 3	Lab 4	Lab 4	Lab 4	Lab 4	Lab 4	Lab 4	Lab 5	Lab 5	Lab 6	Lab 6	Lab 1	Lab 1	Lab 2	Lab 2	Lab 2
1	+	+	36.08	38.2	36.74	37.37	35.38	35.91	35.3	36.72	34.48	34.02	36.66	36.16	35.995	36.937	30.4	30.66	+	+	-	-	-
2	-	-	-	-	-	-	39.02	-	-	-	-	-	-	-	-	-	-	-	-	-	-	-	-
3	+	+	35.14	34.94	33.19	33.65	34.09	34.14	34.04	35.21	32.22	31.54	34.34	34.09	34.06	34.041	31.22	31.72	+	+	-	-	-
4	+	+	32	31.93	31.7	32.02	31.56	32.02	31.3	31.98	29.85	30.08	31.35	31.08	32.019	32.322	29.04	29.93	+	+	-	-	+-
5	-	-	-	-	38.94	-	37.62	36.96	-	-	-	-	-	-	-	-	-	-	-	-	-	-	-
6	+	+	26.82	26.73	25.58	25.88	24.24	24.21	25.33	26.25	23.79	23.07	25.4	25.31	25.865	25.84	21.49	22.02	+	+	+	+	+
7	-	-	-	-	-	-	37.23	-	-	-	-	-	-	-	-	-	-	-	-	-	-	-	-
8	+	+	27.85	27.9	26.6	27.77	31.71	26.17	26.94	27.37	24.78	23.86	26.3	25.99	26.72	26.729	22.46	23.23	+	+	-	-	+
9	+	+	26.87	26.67	29.85	26.96	25.78	26.4	26.29	27.12	24.37	23.61	26.56	26.15	26.271	26.353	22.65	23.37	+	+	-	+	+
10	-	-	-	-	-	38.52	39.39	-	-	-	-	-	-	38.32	-	-	39.45	-	-	-	-	-	-
11	-	-	-	-	-	37.75	-	37	-	-	-	-	-	-	-	-	-	-	-	-	-	-	-
12	-	-	-	-	-	-	-	-	38.12	-	-	-	-	38.87	-	-	-	-	-	-	-	-	-
13	+	+	26.89	26.77	25.44	25.73	24.4	24.5	25.7	26.43	23.92	23.13	25.44	25.51	26.001	26.066	22.25	22.8	+	+	+	+	+
14	+	+	37.8	40	-	37.65	36.73	-	35.85	36.21	34.69	35.97	37.32	38.92	37.288	38.755	35.95	-	+	+	-	-	-
15	+	+	-	-	37.87	-	37.16	-	-	-	-	36.1	39	-	-	39.425	36.78	38.83	-	-	-	-	-
16	+	+	24.52	24.44	22.86	nd	21.76	22.13	22.93	23.73	21.22	20.39	22.91	22.38	22.964	23.042	19.15	19.67	+	+	+	+	+
17	-	-	-	-	-	nd	36.51	36.96	-	-	-	-	-	-	-	-	-	-	-	-	-	-	-
18	+	+	33.73	33.64	31.47	nd	36.31	33.01	34.23	35.07	32.86	31.17	34.9	34.82	34.535	35.484	33.28	33.91	+	+	-	-	-
19	+	+	35.78	35.63	35.21	nd	35.48	34.63	35.9	35.78	33.55	32.77	35.8	35.02	36.652	36.964	34.09	34.61	+	+	-	-	-
20	+	+	26.96	27.07	26.53	nd	26.09	25.37	25.72	26.55	23.9	23.09	25.53	25.56	26.113	26.226	22.06	22.73	+	+	+-	+	+
21	+	+	-	-	-	nd	-	-	38.95	-	-	-	38.63	39.34	-	-	37.72	-	-	-	-	-	-
Wisselink et al. A European interlaboratory trial to evaluate the performance of different PCR methods for Mycoplasma bovis diagnosis
